# Supplementary material for: Ca-Doping Cobalt-Free Double Perovskite Oxide as a Cathode Material for Intermediate-Temperature Solid Oxide Fuel Cell
Source: Molecules. 2024 Jun 23;29(13):2991. doi: 10.3390/molecules29132991 (PMC11243253; doi:10.3390/molecules29132991)
Supplement: Supplementary file 1 [file molecules-29-02991-s001.zip]

Archive with 1 entries (1 files):
- molecules-3046036-supplementary.pdf
